# Supplementary material for: Merging of Azulene and Perylene Diimide for Optical pH Sensors
Source: Molecules. 2023 Sep 19;28(18):6694. doi: 10.3390/molecules28186694 (PMC10537133; doi:10.3390/molecules28186694)
Supplement: Supplementary file 1 [file molecules-28-06694-s001.zip]

Archive with 1 entries (1 files):
- molecules-2598937-supplementary.pdf
